# Supplementary material for: Urinary antihypertensive drug metabolite screening using molecular networking coupled to high-resolution mass spectrometry fragmentation
Source: Metabolomics. 2016 Jul 5;12:125. doi: 10.1007/s11306-016-1064-z (PMC4932139; doi:10.1007/s11306-016-1064-z)
Supplement: Supplementary file 2 — Supplementary material 1 (XLSX 19 kb) [file 11306_2016_1064_MOESM2_ESM.xlsx]

## Sheet: Sheet1
Urine Sample ID	Combined Frag	Separate Frag	Full scan only	Sex F=1	Age	Smoker	Ex Smoker	IHD (Ischemic Heart Disease history)	Diabetes (type 1 or 2)	Any Diabetes	Alcohol Excess	Hypertension	Hyperlipidaemia (High Cholesterol)	Atrial Fibrillation	Peripheryl Vascular Disease	Aspirin	ACE I	ARB	Diuretic	Statin	β-blocker	α-blocker	Ca Antag	NSAID	Nitrate	# anithypertensive drug classes	Serum measurements	Na (milliequivalents/L)	K (milliequivalents/L)	Cl (milliequivalents/L)	Uric acid (mg/dL)	Creatinine (micromol/L)	Hb (Hemoglobin) (gr/dL)	Plt (Platelet Count) (*1000 platelets/microliter blood)	WCC (White Cell Count) (*10E9 cells/liter blood)	Estimated Glomerular Filtration Rate (GFR) by the Modification of Diet in Renal Disease (MDRD) formula
5	1	1	0	1	72	0	1	0	0	0	0	1	0	0	0	1	1	0	0	1	0	0	1	0	0	3		142	3.8	107	5.1	90	13.1	237	7.64	56.7394
14	1	0	0	0	79	1	0	0	0	0	0	1	0	0	0	1	0	0	1	1	0	0	0	0	0	2		138	4.4	100	7.4	87	18.1	536	10.59	78.0354
19	1	1	0	0	45	1	0	0	0	0	1	1	0	0	0	1	1	0	0	1	0	0	1	0	0	3		139	4.2	104	5.4	73	16.2	327	10.77	107.112
20	1	1	0	0	77	0	0	0	0	0	0	1	0	0	0	1	0	0	1	1	0	0	1	0	0	3		141	4	106	7.5	128	10.8	355	10.39	50.2385
22	1	0	0	0	60	0	1	0	2	1	0	1	0	0	0	1	1	0	1	1	0	0	1	0	0	4		143	3.6	104	6.8	75	14.6	195	7.82	97.9331
23	1	0	0	0	63	0	0	0	0	0	0	1	1	0	0	1	0	1	1	1	1	1	1	0	0	6
25	1	0	0	1	77	0	0	0	0	0	0	1	0	0	0	1	0	0	1	1	1	0	0	0	0	3		143	3.6	105	8.4	91	14.6	153	8.14	55.2621
37	1	1	1	0	83	0	0	0	0	0	0	1	0	0	0	1	0	1	0	0	0	0	0	0	0	1		134	4.5	105	9.5	151	17	147	8.29	40.8886
44	1	1	1	1	73	0	1	0	0	0	0	1	0	0	0	1	1	0	1	0	0	0	0	1	0	2							13.8	305	7.85
60	1	0	0	1	83	0	1	1	0	0	0	1	0	0	0	1	0	0	1	1	1	0	1	0	0	4		137	4.4	103	21.8	202	10.7	134	9.92	21.6856
61	1	1	0	0	73	0	0	0	0	0	0	1	0	0	0	1	0	1	0	0	1	0	0	0	0	2		139		104	6.3	94	13.6	221	4.33	72.5222
64	1	1	1	1	70	0	0	0	0	0	0	1	1	0	1	1	1	0	1	1	1	0	1	0	0	5		139	3.8	104	8.2	70	13.1	155	4.73	76.2642
66	1	0	0	0	55	0	1	1	1	1	0	1	0	0	0	1	1	0	0	1	1	0	0	0	0	3		139	4.3	108	2.7	58	12.8	266	6.99	134.099
67	1	0	0	1	75	0	0	0	0	0	0	1	0	0	0	1	1	0	0	1	0	0	1	0	0	3		139	4.2	105	5.4	68	15	285	7.57	77.7618
73	1	1	1	1	87	0	0	0	2	1	0	1	1	0	0	1	1	1	1	1	0	1	0	0	0	5		142	6.2	109	11.9	150	11.2	324	8.97	30.2822
74	1	1	1	0	53	1	0	0	0	0	0	1	0	0	0	1	0	1	1	0	0	0	0	0	0	2		140	4.9	107	2.9	72	13.7	275	6.87	105.275
76	1	0	0	0	42	0	0	0	0	0	0	1	0	0	0	1	1	0	1	1	1	0	1	0	0	5		140	4.3	101	7.4	96	16.2	179	7.65	79.1871
84	1	0	0	0	73	0	1	1	2	1	0	1	0	0	0	1	0	1	0	1	1	0	1	0	0	4		138	4.6	103	4.2	80	16.3	321	9.79	87.3564
86	1	0	0	1	87	0	0	0	0	0	0	1	0	0	0	1	0	0	1	1	1	0	0	0	1	3		141	4.7	109	18	156	10.7	198	5.22	28.9421
87	1	1	1	0	49	0	0	0	0	0	0	1	0	0	0	1	0	1	1	0	1	0	0	0	0	3		139	3.7	103	8.5	80				94.7195
88	1	0	0	0	64	0	1	0	0	0	0	1	1	0	0	1	1	0	0	0	0	0	1	0	0	2		141	4.2	105	4.8	82				87.2005
90	1	1	0	0	61	0	0	0	1	1	0	1	0	0	0	1	0	0	1	1	0	0	1	0	0	3
91	1	1	0	1	79	0	0	1	0	0	0	1	0	0	0	1	1	1	1	1	1	1	0	0	0	6		131	3.7	93	5.9	96	12.1	202	5.3	51.6844
95	1	0	0	0	78	0	0	1	0	0	0	1	0	0	0	1	0	0	1	1	1	0	1	0	0	4		141		99	7.5	107	14.1	274	7.54	61.6185
96	1	0	0	1	75	0	1	0	0	0	0	1	0	0	0	1	0	1	0	0	0	0	0	0	0	1							10.9	362	8.4
101	1	0	0	1	77	0	0	1	0	0	0	1	0	0	0	1	1	0	0	1	1	1	0	0	0	4		142	4.3	107	6.9	76	13.9	156	5.2	68.0303
	1 = available	1 = available	1 = available														ACE I	angiotensin converting enzyme inhibitors (drugs ending on -pril)
																	ARB	angiotensin type II receptor blockers (drugs ending on -sartan)
																	Diuretic	promoting production of urine (drugs often ending on -zide)
																	Statin	low-density lipoprotein blood level lowering drugs (drugs ending on -statin)
																	β-blocker	beta-adrenergic blocking agent (drugs often ending on -olol)
																	α-blocker	adrenergic inhibitors
																	Ca Antag	Calcium-channel blockers (two types - dihydropyridines (drugs ending on -ipine) and non-dihydropyridines)
																	NSAID	non-steroidal anti-inflammatory drugs (i.e., iboprufen)
																	Nitrate	Anti-anginal drugs
