# Supplementary material for: Urinary antihypertensive drug metabolite screening using molecular networking coupled to high-resolution mass spectrometry fragmentation
Source: Metabolomics. 2016 Jul 5;12:125. doi: 10.1007/s11306-016-1064-z (PMC4932139; doi:10.1007/s11306-016-1064-z)
Supplement: Supplementary file 4 — Supplementary material 1 (XLSX 21 kb) [file 11306_2016_1064_MOESM4_ESM.xlsx]

## Sheet: Sheet1
Mass ([M+H]+)	Elemental formula ([M+H])	Retention Time (min)	Annotation	MSI MI level	Parent drug	Drug class
349.176	C18H25N2O5	4.6	Enalaprilat	2 (MzCloud)	Enalapril	ACE inhibitor
377.207	C20H29N2O5	3.9	Enalapril	3	Enalapril	ACE inhibitor
371.197	C21H27N2O4	3.9	Enalapril related mtb	3	Enalapril	ACE inhibitor
341.207	C17H29N2O5	4.8	Perondropilat	3	Perondropil	ACE inhibitor
369.238	C19H33N2O5	3.8	Perondropil	3	Perondropil	ACE inhibitor
351.228	C19H31N2O4	4	Perondropil related mtb	3	Perondropil	ACE inhibitor
355.223	C18H31N2O5	4	Perondropil related mtb	3	Perondropil	ACE inhibitor
385.233	C19H33N2O6	4	Perondropil - hydroxylated	3	Perondropil	ACE inhibitor
545.27	C25H41N2O11	3.9	Perondropil - glucuronidated	3	Perondropil	ACE inhibitor
308.051	C15H15NO2ClS	4.1	Clopidogrel-COOH mtb	2 (MzCloud)	Clopidogrel	ADP binding
322.066	C16H17NO2ClS	4	Clopidogrel	2 (MzCloud)	Clopidogrel	ADP binding
326.061	C15H17NO3ClS	4.6	Clopidogrel 2-oxo like mtb I	3	Clopidogrel	ADP binding
326.061	C15H17NO3ClS	6.5	Clopidogrel 2-oxo like mtb II	3	Clopidogrel	ADP binding
484.083	C21H23NO8ClS	4.1	Clopidogrel-COOH mtb - Glc	3	Clopidogrel	ADP binding
366.056	C17H17NO4ClS	3.7	Clopidogrel + CO2 mtb	3	Clopidogrel	ADP binding
354.056	C16H17NO4ClS	3.8	Clopidogrel 2-oxo with modified acetate?	3	Clopidogrel	ADP binding
324.1	C16H19NO4Cl	4	Clopidogrel active thiol mtb minus thiol (SH) group?	3	Clopidogrel	ADP binding
324.046	C15H15NO3ClS	4.2	Clopidogrel 2-oxo mtb	3	Clopidogrel	ADP binding
426.077	C19H21NO6ClS	3.7	Clopidogrel-COOH mtb with succinate conjugate?	3	Clopidogrel	ADP binding
410.082	C19H21NO5ClS	3.8	Clopidogrel-COOH mtb with erythrose conjugate?	3	Clopidogrel	ADP binding
340.041	C15H15NO4ClS	4.4	Clopidogrel-COOH mtb with thiol group?	3	Clopidogrel	ADP binding
340.095	C16H19NO5Cl	4	Clopidogrel-O-COOH mtb with open sulfated ring minus thiol (SH) group? Isomer I	3	Clopidogrel	ADP binding
340.095	C16H19NO5Cl	4.3	Clopidogrel-O-COOH mtb with open sulfated ring minus thiol (SH) group? Isomer II	3	Clopidogrel	ADP binding
342.11	C16H21NO5Cl	4.1	Clopidogrel-O-COOH mtb with open sulfated ring minus thiol (SH) group, oxidized?	3	Clopidogrel	ADP binding
530.088	C22H25NO10ClS	4.1	Clopidogrel-O-COOH 2-oxo mtb glucuronidated	3	Clopidogrel	ADP binding
514.04	C22H25NO9ClS	4.2	Clopidogrel oxidized (-2H) Glc	3	Clopidogrel	ADP binding
546.12	C23H29NO10ClS	4	Clopidogrel - Clopidogrel-O-COOH mtb with open sulfated ring and methylated and Glc	3	Clopidogrel	ADP binding
516.109	C22H27NO9ClS	4.2	Clopidogrel Glc	3	Clopidogrel	ADP binding
552.05	?	4.2	Possible Copidogel mtb – typical fragments in MS2	4	Clopidogrel	ADP binding
370.087	C17H21NO4ClS	3.8	Clopidogrel-O-COOH mtb with open sulfated ring and methylated	3	Clopidogrel	ADP binding
429.24	C25H29N6O	3.6	Irbesartan	2 (MzCloud)	Irbesartan	Ang II Ant
427.224	C25H27N6O	3.6	Irbesartan oxidized (-2H)	3	Irbesartan	Ang II Ant
459.214	C25H27N6O3	3.9	Irbesartan COOH or keton hydroxyl mtb - isomer I	3	Irbesartan	Ang II Ant
459.214	C25H27N6O3	4.5	Irbesartan COOH or keton hydroxyl mtb - isomer II	3	Irbesartan	Ang II Ant
443.219	C25H27N6O2	3.6	Irbesartan keton mtb (most likely on the spirocyclopentane ring)	2	Irbesartan	Ang II Ant
445.235	C25H29N6O2	3.7	Irbesartan hydroxylated (most likely on the spirocyclopentane ring)	3	Irbesartan	Ang II Ant
461.23	C25H29N6O3	4	Irbesartan dihydroxylated	2	Irbesartan	Ang II Ant
477.225	C25H29N6O4	4.1	Irbesartan trihydroxylated	3	Irbesartan	Ang II Ant
549.227	C24H31N5O6	4.2	Irbesartan unknown mtb	3	Irbesartan	Ang II Ant
479.24	C25H31N6O4	4.4	Irbesartan oxidized / hydroxylated mtb	3	Irbesartan	Ang II Ant
605.272	C31H37N6O7	3.8	Irbesartan Glc (most likely a tetrazole N2-beta-glucuronide conjugate)	3	Irbesartan	Ang II Ant
621.267	C31H37N6O8	4	Irbesartan hydroxylated and Glc	3	Irbesartan	Ang II Ant
437.149	C22H22N6O2Cl	3.7	Losartan COOH or keton hydroxyl mtb - isomer I	3	Losartan	Ang II Ant
437.149	C22H22N6O2Cl	4	Losartan COOH or keton hydroxyl mtb - isomer II	3	Losartan	Ang II Ant
439.164	C22H24N6O2Cl	3.8	Losartan hydroxylated	3	Losartan	Ang II Ant
423.17	C22H24N6OCl	3.6	Losartan	3	Losartan	Ang II Ant
599.202	C28H32N6O7Cl	3.8	Losartan glucuronide	3	Losartan	Ang II Ant
421.154	C22H22N6OCl	3.7	Losartan oxidized (-2H)	3	Losartan	Ang II Ant
405.159	C22H22N6Cl	3.6	Losartan reduced (-O)	3	Losartan	Ang II Ant
455.159	C22H24N6O3Cl	4	Losartan dihydroxylated – one OH group on aromatic ring	3	Losartan	Ang II Ant
453.144	C22H22N6O3Cl	4.8	Losartan oxidized (-2H) dihydroxylated isomer I	3	Losartan	Ang II Ant
453.144	C22H22N6O3Cl	6.9	Losartan oxidized (-2H) dihydroxylated isomer II	3	Losartan	Ang II Ant
455.29	C27H39N2O4	4.1	Verapamil	2 (MzCloud)	Verapamil	Ca channel blocker
441.275	C26H37N2O4	5.9	Norverapamil	2 (MzCloud)	Verapamil	Ca channel blocker
427.259	C25H35N2O4	6.8	Desmethylnorverapamil	3	Verapamil	Ca channel blocker
457.27	C26H37N2O5	6.8	Norverapamil hydroxylated	3	Verapamil	Ca channel blocker
617.307	C32H45N2O10	4.4	Norverapamil Glc Isomer I	3	Verapamil	Ca channel blocker
617.307	C32H45N2O10	6.7	Norverapamil Glc Isomer II	3	Verapamil	Ca channel blocker
471.285	C27H39N2O5	4.2	Verapamil hydroxylated	3	Verapamil	Ca channel blocker
603.291	C31H43N2O10	4.8	Desmethyl-Norverapamil Glc Isomer I	3	Verapamil	Ca channel blocker
603.291	C31H43N2O10	6.8	Desmethyl-Norverapamil Glc Isomer II	3	Verapamil	Ca channel blocker
453.223	C22H33N2O8	8.1	Norverapamil fragment C-N-C cleavage Glc	3	Verapamil	Ca channel blocker
514.24	C23H36N3O10	4.2	Norverapamil C-N-C cleavage fragment related mtb	3	Verapamil	Ca channel blocker
277.191	C16H25N2O2	9	Norverapamil fragment (resulting from C-N-C cleavage) Metabolite VI in Eichelbaum, 1979.	3	Verapamil	Ca channel blocker
291.207	C17H27N2O2	8	Verapamil fragment (resulting from C-N-C cleavage) Metabolite V in Eichelbaum, 1979.	3	Verapamil	Ca channel blocker
410.265	C21H36N3O5	8	Verapamil C-N-C cleavage fragment conjugate (or adduct) with amino acid	3	Verapamil	Ca channel blocker
528.255	C24H38N3O10	4	Verapamil C-N-C cleavage fragment related mtb	3	Verapamil	Ca channel blocker
335.197	C18H27N2O4	4	Verapamil C-N-C cleavage fragment carboxylated?	3	Verapamil	Ca channel blocker
633.302	C32H45N2O11	4	Norverapamil hydroxylated Glc Isomer I	3	Verapamil	Ca channel blocker
633.302	C32H45N2O11	4.7	Norverapamil hydroxylated Glc Isomer II	3	Verapamil	Ca channel blocker
647.317	C33H47N2O11	4.5	Verapamil hydroxylated Glc	3	Verapamil	Ca channel blocker
507.216	C25H35N2O7S	4	Desmethylnorverapamil sulfate	3	Verapamil	Ca channel blocker
321.181	C17H25N2O2	4.2	Norverapamil C-N-C cleavage fragment carboxylated?	3	Verapamil	Ca channel blocker
267.17	C14H23N2O3	11.3	Atenolol	2 (MzCloud)	Atenolol	Beta blocker
268.154	C14H22NO4	8.8	Atenolol-COOH (-NH2 + OH)	3	Atenolol	Beta blocker
254.139	C13H20NO4	9	Atenolol-COOH minus CH2 (methylgroup in alkyl chain)	3	Atenolol	Beta blocker
298.165	C15H24NO5	8.4	Bisoprolol related mtb	3	Bisoprolol	Beta blocker
326.233	C18H32NO4	6.8	Bisoprolol	2	Bisoprolol	Beta blocker
225.123	C11H17N2O3	11.4	Atenolol desisopropyl	2 (MoNa)	Atenolol	Beta blocker
422.1	C20H21NO7Cl	3.7	Amlodipine oxidized with[-CH2-NH2] replaced by [-COOH]	3	Amlodipine	Ca channel blocker
407.137	C20H24N2O5Cl	6.8	Amlodipine oxidized (-2H), likely to form a pyridine ring)	3	Amlodipine	Ca channel blocker
336.063	C16H15NO5Cl	4	Amlodipine related mtb [-CH2CH2NH2 and – C2H4]	3	Amlodipine	Ca channel blocker
584.153	C26H31NO12Cl	4	Amlodipine oxidized C20H23NO6Cl mtb - Glc	4	Amlodipine	Ca channel blocker
540.127	C24H27NO11Cl	4	Amlodipine oxidized [–CH2CH2NH2] - Glc	3	Amlodipine	Ca channel blocker
315.149	C13H23N4O3S	6.8	Ranitidine	2 (MzCloud)	Ranitidine	Histamine H2 Ant
301.133	C12H21N4O3S	9.6	Desmethylranitidine	3	Ranitidine	Histamine H2 Ant
331.144	C13H23N4O4S	7.4	Ranitidine N-oxide	2 (MzCloud)	Ranitidine	Histamine H2 Ant
299.154	C13H23N4O2S	8.4	Ranitidine –O at NO2 group – likely followed by rearrangement - isomer I	3	Ranitidine	Histamine H2 Ant
299.154	C13H23N4O2S	8.9	Ranitidine –O at NO2 group – likely followed by rearrangement - isomer II	3	Ranitidine	Histamine H2 Ant
299.154	C13H23N4O2S	11.4	Ranitidine –O at NO2 group – likely followed by rearrangement - isomer III	3	Ranitidine	Histamine H2 Ant
299.154	C13H23N4O2S	11.8	Ranitidine –O at NO2 group – likely followed by rearrangement - isomer IV	3	Ranitidine	Histamine H2 Ant
387.168	C14H25N7O4S	7.3	Ranitidine related mtb (+CH2N3O?!)	4	Ranitidine	Histamine H2 Ant
559.234	?	5	Ranitidine related mtb	4	Ranitidine	Histamine H2 Ant
559.234	?	7.2	Ranitidine related mtb	4	Ranitidine	Histamine H2 Ant
321.149	C27H46N8O6S2	7.8	Ranitidine dimer like mtb isomer I [M+2H]+	4	Ranitidine	Histamine H2 Ant
321.149	C27H46N8O6S2	8.9	Ranitidine dimer like mtb isomer II [M+2H]+	4	Ranitidine	Histamine H2 Ant
298.671	?	13	Ranitidine related mtb [M+2H]+	4	Ranitidine	Histamine H2 Ant
238.096	C19H32N4O8S	11.8	Ranitidine N-glucuronide isomer I [M+2H]+	3	Ranitidine	Histamine H2 Ant
238.096	C19H32N4O8S	12.3	Ranitidine N-glucuronide isomer II [M+2H]+	3	Ranitidine	Histamine H2 Ant
286.122	C12H20N3O3S	10.3	Ranitidine –NH-CH3 group cleavage	3	Ranitidine	Histamine H2 Ant
300.138	C13H22N3O3S	7	Ranitidine related mtb (–NH) isomer I	4	Ranitidine	Histamine H2 Ant
300.138	C13H22N3O3S	7.6	Ranitidine related mtb (–NH) isomer II	4	Ranitidine	Histamine H2 Ant
457.175	C19H29N4O7S	7.5	Ranitidine C6H8O5 conjugate, possibly alpha-ketoadipate	3	Ranitidine	Histamine H2 Ant
617.212	C25H37N4O12S	8.1	Ranitidine related mtb	4	Ranitidine	Histamine H2 Ant
274.151	C10H20N5O4	10	Metformin C6H8O4 conjugate isomer I ([hydroxy-adipate -H2O]?)	3	Metformin	Antidiabetic
274.151	C10H20N5O4	15.7	Metformin C6H8O4 conjugate isomer II ([hydroxy-adipate -H2O]?)	3	Metformin	Antidiabetic
274.151	C10H20N5O4	17.9	Metformin C6H8O4 conjugate isomer III ([hydroxy-adipate -H2O]?)	3	Metformin	Antidiabetic
292.161	C10H22N5O5	15.6	Metformin C6H10O5 conjugate ([hexose -H2O])	3	Metformin	Antidiabetic
262.151	C9H22N5O4	15.7	Metformin C5H8O4 conjugate ([pentose –H2O]?)	3	Metformin	Antidiabetic
244.14	C9H18N5O3	15.9	Metformin C5H6O3 conjugate ([glutarate –H2O]?)	3	Metformin	Antidiabetic
130.109	C4H12N5	22.8	Metformin	2 (MzCloud)	Metformin	Antidiabetic
258.156	C10H20N5O3	17.5	Metformin C6H8O3 conjugate [(adipate –H2O)?]	3	Metformin	Antidiabetic
260.135	C9H18N5O4	16.6	Metformin C5H6O4 conjugate [(hydroxyglutarate –H2O)?]	3	Metformin	Antidiabetic
278.146	C9H20N5O5	16.7	Metformin C5H8O5 conjugate [(pentonate (sugary acid) –H2O)?]	3	Metformin	Antidiabetic
216.145	C8H18N5O2	15.4	Metformin C4H6O2 conjugate [(hydroxybutarate –H2O)?] Isomer I	3	Metformin	Antidiabetic
216.145	C8H18N5O2	16.5	Metformin C4H6O2 conjugate [(hydroxybutarate –H2O)?] Isomer II	3	Metformin	Antidiabetic
272.135	C10H18N5O4	11	Metformin C6H6O4 conjugate [(α/β-ketoadipate –H2O)?] Isomer I	3	Metformin	Antidiabetic
272.135	C10H18N5O4	17.2	Metformin C6H6O4 conjugate [(α/β-ketoadipate –H2O)?] Isomer II	3	Metformin	Antidiabetic
290.146	C10H20N5O5	17.1	Metformin C6H8O5 conjugate [(D-glucono-δ-lactone –H2O)?]	3	Metformin	Antidiabetic
228.145	C9H18N5O2	14.8	Metformin C6H6O4 conjugate [(α/γ-ketovalerate –H2O)?] Isomer I	3	Metformin	Antidiabetic
228.145	C9H18N5O2	19.5	Metformin C6H6O4 conjugate [(α/γ-ketovalerate –H2O)?] Isomer II	3	Metformin	Antidiabetic
232.134	C8H18N5O3	16.6	Metformin C4H6O3 conjugate [(small organic acid –H2O)?]	3	Metformin	Antidiabetic
202.13	C7H16N5O2	17.2	Metformin C3H4O2 conjugate [(lactate –H2O)?]	3	Metformin	Antidiabetic
396.135	?	15.6	Metformin related mtb	4	Metformin	Antidiabetic
679.258	C30H43N6O8S2	4.6	[2M+H]+ of C15H22N3O4S	3	Sulfonylurea drug	Sulfonylurea (antidiabetic)
516.165	C21H30N3O10S	7.5	Glucuronide of C15H22N3O4S	3	Sulfonylurea drug	Sulfonylurea (antidiabetic)
604.244	?	4.8	C15H22N3O4S related mtb	4	Sulfonylurea drug	Sulfonylurea (antidiabetic)
338.117	C15H20N3O4S	4.2	[C15H22N3O4S –2H]	3	Sulfonylurea drug	Sulfonylurea (antidiabetic)
324.138	C15H22N3O3S	3.9	[C15H22N3O4S –O]	3	Sulfonylurea drug	Sulfonylurea (antidiabetic)
340.133	C15H22N3O4S	4.6	C15H22N3O4S – parent drug? Sulfonylurea group fragments à C7H7,C7H7O2S, with ‘R’ on aromatic ring equals CH3.	3	Sulfonylurea drug	Sulfonylurea (antidiabetic)
232.027	C8H10NO5S	6.7	Paracetamol sulfate	2	Paracetamol	Pain reliever
328.103	C14H18NO8	8.7	Paracetamol glucuronide	2	Paracetamol	Pain reliever
313.085	C13H17N2O5S	6.9	Paracetamol N-acetylcysteine conjugate (also known as paracetamol mercapture)	3	Paracetamol mercapurates	Pain reliever byproduct
271.075	C11H15N2O4S	8.4	Paracetamol cysteine conjugate	3	Paracetamol mercapurates	Pain reliever byproduct
447.107	C17H23N2O10S	10.1	Paracetamol cysteine conjugate glucuronide	3	Paracetamol mercapurates	Pain reliever byproduct
329.08	C13H17N2O6S	7.4	Paracetamol C5H9NO4S conjugate (N-carboxymethylcysteine?) Isomer I	3	Paracetamol mercapurates	Pain reliever byproduct
329.08	C13H17N2O6S	7.9	Paracetamol C5H9NO4S conjugate (N-carboxymethylcysteine?) Isomer II	3	Paracetamol mercapurates	Pain reliever byproduct
330.112	C13H20N3O5S	7.1	Paracetamol C5H10N2O3S conjugate (L-cysteinylglycine?)	3	Paracetamol mercapurates	Pain reliever byproduct
270.043	C11H12NO5S	7	Paracetamol C3H4O3S conjugate (3-mercaptopuruvate?)	3	Paracetamol mercapurates	Pain reliever byproduct
351.031	C11H15N2O7S2	9.7	Paracetamol cysteine conjugate sulfated	3	Paracetamol mercapurates	Pain reliever byproduct
358.143	C15H24N3O5S	5.2	Paracetamol cysteine-with-C4H9NO-adduct conjugate	3	Paracetamol mercapurates	Pain reliever byproduct
393.042	C13H17N2O8S2	10.2	Paracetamol N-acetylcysteine conjugate sulfated	3	Paracetamol mercapurates	Pain reliever byproduct
459.154	C18H27N4O8S	7	Paracetamol N-acetylcysteine and glutamine conjugate	3	Paracetamol mercapurates	Pain reliever byproduct
325.191	C20H25N2O2	6.9	Quinidine	2 (MzCloud)	Quinidine	antiarrhythmic agents (class I)
327.207	C20H27N2O2	10.6	Quinidine reduced (+2H)	3	Quinidine	antiarrhythmic agents (class I)
341.186	C20H25N2O3	6.8	Quinidine hydroxylated	3	Quinidine	antiarrhythmic agents (class I)
359.197	C20H27N2O4	10.3	Quinidine reduced (+2H) dihydroxylated	3	Quinidine	antiarrhythmic agents (class I)
355.165	C20H23N2O4	4.8	Quinidine oxidated (-2H) dihydroxylated Isomer I	3	Quinidine	antiarrhythmic agents (class I)
355.165	C20H23N2O4	6.8	Quinidine oxidated (-2H) dihydroxylated Isomer II	3	Quinidine	antiarrhythmic agents (class I)
375.191	C20H27N2O5	10.3	Quinidine reduced (+2H) trihydroxylated	3	Quinidine	antiarrhythmic agents (class I)
345.181	C19H25N2O4	12.1	Quinidine related mtb	4	Quinidine	antiarrhythmic agents (class I)
357.181	C20H25N2O4	6.9	Quinidine dihydroxylated Isomer I	3	Quinidine	antiarrhythmic agents (class I)
357.181	C20H25N2O4	8	Quinidine dihydroxylated Isomer II	3	Quinidine	antiarrhythmic agents (class I)
396.068	C16H18N3O5S2	3.9	C9H11NOS based mtb – coupled to C8H10N2 – sulphated	4	Unknown	Unknown
492.144	C22H26N3O8S	4.8	C9H11NOS based mtb – coupled to C8H10N2 – glucuronidated	4	Unknown	Unknown
522.154	C23H28N3O9S	4.7	C9H11NOS based mtb – coupled to C8H8N2O2 – glucuronidated – isomer I	4	Unknown	Unknown
522.154	C23H28N3O9S	4.6	C9H11NOS based mtb – coupled to C8H8N2O2 – glucuronidated – isomer II	4	Unknown	Unknown
506.149	C23H28N3O8S	4.4	C9H11NOS based mtb – coupled to C8H8N2O – glucuronidated	4	Unknown	Unknown
412.063	C16H18N3O6S2	3.7	C9H11NOS based mtb – coupled to C7H6N2O2 – sulphated	4	Unknown	Unknown
426.079	C17H20N3O6S2	3.9	C9H11NOS based mtb – coupled to C8H8N2O2 – sulphated	4	Unknown	Unknown
546.115	C21H26N2O13S	4.5	C15H17N2O7S (C7H6N2O and C8H12O6S major two fragments) related mtb – glucuronidated	4	Unknown	Unknown
450.04	C15H18N2O10S2	3.6	C15H17N2O7S (C7H6N2O and C8H12O6S major two fragments) related mtb – sulphated	4	Unknown	Unknown
370.083	C15H18N2O7S	4.4	C15H17N2O7S (C7H6N2O and C8H12O6S major two fragments) mtb	4	Unknown	Unknown
466.035	C15H18N2O11S2	3.5	C15H17N2O7S (C7H6N2O and C8H12O6S major two fragments) related mtb – Sulphated and hydroxylated on C7H6N2O part	4	Unknown	Unknown
268.xxxx*	?	4.3	Shows C8H12SO6 fragment, and C7H6N2O related fragments – unclear what parent ion is.	4	Unknown	Unknown
